# Supplementary material for: Disruption of Cytosolic Folate Integrity Aggravates Resistance to Epidermal Growth Factor Receptor Tyrosine Kinase Inhibitors and Modulates Metastatic Properties in Non-Small-Cell Lung Cancer Cells
Source: Int J Mol Sci. 2021 Aug 17;22(16):8838. doi: 10.3390/ijms22168838 (PMC8396212; doi:10.3390/ijms22168838)
Supplement: Supplementary file 1 [file ijms-22-08838-s001.zip]

Archive with 1 entries (1 files):
- ijms-1292977-supplementary.pdf
